# Supplementary material for: A Proteomic Study of the Bioactivity of Annona muricata Leaf Extracts in HT-1080 Fibrosarcoma Cells
Source: Int J Mol Sci. 2023 Jul 27;24(15):12021. doi: 10.3390/ijms241512021 (PMC10418445; doi:10.3390/ijms241512021)
Supplement: Supplementary file 1 [file ijms-24-12021-s001.zip]

Archive with 1 entries (1 files):
- ijms-2447024-supplementary.pdf
